# Supplementary material for: Stable Structure and Fast Ion Diffusion: A Flexible MoO2@Carbon Hollow Nanofiber Film as a Binder-Free Anode for Sodium-Ion Batteries with Superior Kinetics and Excellent Rate Capability
Source: Polymers (Basel). 2024 May 21;16(11):1452. doi: 10.3390/polym16111452 (PMC11174558; doi:10.3390/polym16111452)
Supplement: Supplementary file 1 [file polymers-16-01452-s001.zip]

Archive with 1 entries (1 files):
- polymers-2985163-supplementary.pdf
